# Supplementary material for: Sintering-Based In-Situ Synthesis and Characterization by TEM of Noble Metal Nanoparticles for Ceramic Glaze Color Control
Source: Nanomaterials (Basel). 2021 Aug 19;11(8):2103. doi: 10.3390/nano11082103 (PMC8401758; doi:10.3390/nano11082103)
Supplement: Supplementary file 1 [file nanomaterials-11-02103-s001.zip]

Archive with 1 entries (1 files):
- nanomaterials-1323409-supplementary.pdf
